# Supplementary material for: Lifestyle risk factors and residual life expectancy at age 40: a German cohort study
Source: BMC Med. 2014 Apr 7;12:59. doi: 10.1186/1741-7015-12-59 (PMC4022368; doi:10.1186/1741-7015-12-59)
Supplement: Additional file 2: Table S2 — Estimated RLEs for 40-year-old men, based on the EPIC-Heidelberg male sub-cohort (n = 10,235). [file 1741-7015-12-59-S2.xls]

## Sheet: Sheet1
Suppl. Table 2 Estimated RLEs for 40-year-old men, based on the EPIC-Heidelberg male cohort (n=10,235) a
Smoking status	Alcoholic drinks/d	processed/red meat	Vegetables/fruits	Body weight status					Body weight status
			Fruits/
			vegetables	Optimal	Low weight	Over-weight	Obesity		Optimal	Low weight	Over-weight	Obesity
Never smokers	≤ 2	Low	High	47.5	43.9	46.4	44.4		47.1	43.5	46	44
			Low	46.2	42.6	45.1	43.1		45.8	42.2	44.7	42.7
		High	High	46.1	42.5	45	42.9		45.7	42.1	44.6	42.5
			Low	44.8	41.2	43.7	41.6		44.4	40.8	43.2	41.2
	2-4	Low	High	45.9	42.3	44.7	42.7		45.5	41.9	44.3	42.3
			Low	44.5	41	43.4	41.4		44.1	40.6	43	41
		High	High	44.4	40.9	43.3	41.3		44	40.5	42.9	40.9
			Low	43.1	39.6	42	40		42.7	39.2	41.6	39.6
	> 4	Low	High	44.4	40.9	43.3	41.3		44	40.5	42.9	40.9
			Low	43.1	39.6	42	40		42.7	39.2	41.6	39.6
		High	High	43	39.5	41.9	39.9		42.6	39.1	41.5	39.5
			Low	41.7	38.2	40.6	38.6		41.3	37.8	40.2	38.2
Long-term quitters	≤ 2	Low	High	46.1	42.5	44.9	42.9		45.6	42.1	44.5	42.5
			Low	44.7	41.2	43.6	41.6		44.3	40.8	43.2	41.2
		High	High	44.6	41.1	43.5	41.5		44.2	40.7	43.1	41.1
			Low	43.3	39.8	42.2	40.2		42.9	39.4	41.8	39.8
	2-4	Low	High	44.4	40.9	43.3	41.3		44	40.5	42.9	40.9
			Low	43.1	39.6	42	40		42.7	39.2	41.6	39.6
		High	High	43	39.5	41.9	39.9		42.6	39.1	41.5	39.5
			Low	41.7	38.2	40.6	38.6		41.3	37.8	40.2*	38.2
	> 4	Low	High	43	39.5	41.9	39.9		42.6	39.1	41.5	39.5
			Low	41.7	38.2	40.6	38.6		41.3	37.8	40.2	38.2
		High	High	41.6	38.1	40.5	38.5		41.2	37.7	40.1	38.1
			Low	40.3	36.8	39.2	37.2		39.9	36.4	38.8	36.8
Short-term quitters	≤ 2	Low	High	42.7	39.2	41.6	39.6		42.3	38.8	41.2	39.2
			Low	41.4	37.9	40.3	38.3		41	37.5	39.9	37.9
		High	High	41.3	37.8	40.2	38.2		40.9	37.4	39.8	37.8
			Low	40	36.5	38.9	36.9		39.6	36.1	38.5	36.5
	2-4	Low	High	41.1	37.6	40	38		40.7	37.2	39.6	37.6
			Low	39.8	36.3	38.7	36.7		39.4	35.9	38.3	36.3
		High	High	39.7	36.2	38.6	36.6		39.3	35.8	38.2	36.2
			Low	38.4	34.9	37.3	35.3		38	34.5	36.9	34.9
	> 4	Low	High	39.7	36.2	38.6	36.6		39.3	35.8	38.2	36.2
			Low	38.4	34.9	37.3	35.3		38	34.5	36.9	34.9
		High	High	38.3	34.8	37.2	35.2		37.9	34.4	36.8	34.8
			Low	37	33.5	35.9	33.9		36.6	33.1	35.5	33.5
Light smokers	≤ 2	Low	High	42.2	38.6	41	39		41.8	38.2	40.6	38.6
			Low	40.9	37.3	39.8	37.8		40.5	36.9	39.3	37.4
		High	High	40.7	37.2	39.6	37.6		40.3	36.8	39.2	37.2
			Low	39.4	35.9	38.3	36.3		39	35.5	37.9	35.9
	2-4	Low	High	40.5	37	39.4	37.4		40.1	36.6	39	37
			Low	39.2	35.7	38.1	36.1		38.8	35.3	37.7	35.7
		High	High	39.1	35.6	38	36		38.7	35.2	37.6	35.6
			Low	37.8	34.3	36.7	34.7		37.4	33.9	36.3	34.3
	> 4	Low	High	39.1	35.6	38	36		38.7	35.2	37.6	35.6
			Low	37.8	34.3	36.7	34.7		37.4	33.9	36.3	34.3
		High	High	37.7	34.2	36.6	34.6		37.3	33.8	36.2	34.2
			Low	36.4	32.9	35.3	33.3		36	32.5	34.9	33
Heavy smokers	≤ 2	Low	High	38.1	34.6	37	35		37.7	34.2	36.6	34.6
			Low	36.8	33.3	35.7	33.7		36.4	32.9	35.3	33.3
		High	High	36.7	33.2	35.6	33.6		36.3	32.8	35.2	33.2
			Low	35.4	31.9	34.3	32.3		35	31.5	33.9	31.9
	2-4	Low	High	36.4	33	35.4	33.4		36	32.6	35	33
			Low	35.2	31.7	34.1	32.1		34.8	31.3	33.7	31.7
		High	High	35	31.6	34	32		34.6	31.2	33.6	31.6
			Low	33.8	30.3	32.7	30.7		33.4	29.9	32.3	30.3
	> 4	Low	High	35.1	31.6	34	32		34.7	31.2	33.6	31.6
			Low	33.8	30.3	32.7	30.7		33.4	29.9	32.3	30.3
		High	High	33.7	30.2	32.6	30.6		33.3	29.8	32.2	30.2
			Low	32.4	29	31.3	29.4		32	28.6	30.9	29
				High level of leisure time physical activities					Low level of leisure time physical activities
a Participants with pre-existing diabetes, cardiovascular disease or cancer were excluded.
														v480	29
*The estimated RLE for the man used as an example for calculation of the combined losses of RLE (see text)
