# Supplementary material for: Lifestyle risk factors and residual life expectancy at age 40: a German cohort study
Source: BMC Med. 2014 Apr 7;12:59. doi: 10.1186/1741-7015-12-59 (PMC4022368; doi:10.1186/1741-7015-12-59)
Supplement: Additional file 3: Table S3 — Estimated RLEs for 40-year-old women, based on the EPIC-Heidelberg female sub-cohort (n = 12,234). [file 1741-7015-12-59-S3.xls]

## Sheet: Sheet1
Suppl. Table 3 Estimated RLEs for 40-year-old women, based on the EPIC-Heidelberg female cohort (n=12,234) a
Smoking status	Alcoholic drinks/d	processed/red meat	Vegetables/fruits	Body weight status					Body weight status
			Fruits/
			vegetables	Optimal	Low weight	Over-weight	Obesity		Optimal	Low weight	Over-weight	Obesity
Never smokers	≤ 0.5	Low	High	48.7	46.5	48.1	45.5		47.6	45.5	47	44.4
			Low	47.9	45.8	47.3	44.7		46.8	44.7	46.3	43.7
		High	High	46.2	44.1	45.7	43.1		45.2	43	44.6	42
			Low	45.5	43.4	44.9	42.3		44.4	42.3	43.8	41.2
	0.5-1	Low	High	49.7	47.6	49.1	46.5		48.6	46.5	48.1	45.5
			Low	49	46.8	48.4	45.8		47.9	45.8	47.3	44.7
		High	High	47.3	45.2	46.7	44.1		46.2	44.1	45.6	43
			Low	46.5	44.4	46	43.4		45.5	43.3	44.9	42.3
	> 1	Low	High	47.6	45.5	47.1	44.5		46.6	44.4	46	43.4
			Low	46.9	44.8	46.3	43.7		45.8	43.7	45.2	42.6
		High	High	45.2	43.1	44.6	42		44.1	42	43.6	41
			Low	44.5	42.3	43.9	41.3		43.4	41.3	42.8	40.2
Long-term quitters	≤ 0.5	Low	High	48.4	46.3	47.9	45.2		47.4	45.2	46.8	44.2
			Low	47.7	45.5	47.1	44.5		46.6	44.5	46	43.4
		High	High	46	43.9	45.4	42.8		44.9	42.8	44.4	41.8
			Low	45.3	43.1	44.7	42.1		44.2	42.1	43.6	41
	0.5-1	Low	High	49.5	47.3	48.9	46.3		48.4	46.3	47.8	45.2
			Low	48.7	46.6	48.2	45.6		47.7	45.5	47.1	44.5
		High	High	47.1	44.9	46.5	43.9		46	43.9	45.4	42.8
			Low	46.3	44.2	45.7	43.1		45.2	43.1	44.7	42.1
	> 1	Low	High	47.4	45.3	46.8	44.2		46.3	44.2	45.8	43.2
			Low	46.7	44.5	46.1	43.5		45.6	43.5	45	42.4
		High	High	45	42.9	44.4	41.8		43.9	41.8	43.3	40.7
			Low	44.2	42.1	43.7	41.1		43.2	41	42.6	40
Short-term quitters	≤ 0.5	Low	High	47.7	45.6	47.1	44.5		46.6	44.5	46.1	43.5
			Low	47	44.8	46.4	43.8		45.9	43.8	45.3	42.7
		High	High	45.3	43.2	44.7	42.1		44.2	42.1	43.6	41
			Low	44.5	42.4	44	41.4		43.5	41.3	42.9	40.3
	0.5-1	Low	High	48.8	46.6	48.2	45.6		47.7	45.6	47.1	44.5
			Low	48	45.9	47.4	44.8		46.9	44.8	46.4	43.8
		High	High	46.3	44.2	45.8	43.2		45.3	43.1	44.7	42.1
			Low	45.6	43.5	45	42.4		44.5	42.4	43.9	41.4
	> 1	Low	High	46.7	44.6	46.1	43.5		45.6	43.5	45	42.4
			Low	45.9	43.8	45.4	42.8		44.9	42.7	44.3	41.7
		High	High	44.3	42.1	43.7	41.1		43.2	41.1	42.6	40
			Low	43.5	41.4	42.9	40.4		42.5	40.3	41.9	39.3
Light smokers	≤ 0.5	Low	High	43.6	41.5	43.1	40.5		42.6	40.4	42	39.4
			Low	42.9	40.8	42.3	39.7		41.8	39.7	41.2	38.7
		High	High	41.2	39.1	40.6	38.1		40.2	38	39.6	37
			Low	40.5	38.4	39.9	37.3		39.4	37.3	38.8	36.3
	0.5-1	Low	High	44.7	42.6	44.1	41.5		43.6	41.5	43	40.4
			Low	43.9	41.8	43.4	40.8		42.9	40.7	42.3	39.7
		High	High	42.3	40.1	41.7	39.1		41.2	39.1	40.6	38
			Low	41.5	39.4	40.9	38.4		40.5	38.3	39.9	37.3
	> 1	Low	High	42.6	40.5	42	39.4		41.5	39.4	41	38.4
			Low	41.9	39.7	41.3	38.7		40.8	38.7	40.2	37.6
		High	High	40.2	38.1	39.6	37		39.1	37	38.6	36
			Low	39.5	37.3	38.9	36.3		38.4	36.3	37.8	35.3
Heavy smokers	≤ 0.5	Low	High	41.3	39.2	40.8	38.2		40.3	38.1	39.7	37.1
			Low	40.6	38.5	40	37.4		39.5	37.4	38.9	36.4
		High	High	38.9	36.8	38.4	35.8		37.9	35.8	37.3	34.7
			Low	38.2	36.1	37.6	35		37.1	35	36.5	34
	0.5-1	Low	High	42.4	40.3	41.8	39.2		41.3	39.2	40.7	38.2
			Low	41.6	39.5	41.1	38.5		40.6	38.5	40	37.4
		High	High	40	37.9	39.4	36.8		38.9	36.8	38.3	35.8
			Low	39.2	37.1	38.7	36.1		38.2	36.1	37.6	35
	> 1	Low	High	40.3	38.2	39.7	37.2		39.3	37.1	38.7	36.1
			Low	39.6	37.5	39	36.4		38.5	36.4	37.9	35.4
		High	High	37.9	35.8	37.3	34.8		36.9	34.7	36.3	33.7
			Low	37.2	35.1	36.6	34		36.1	34	35.5	33
				High level of leisure time physical activities					Low level of leisure time physical activities
a Participants with pre-existing diabetes, cardiovascular disease or cancer were excluded.
